# Supplementary material for: Extracellular Protease ADAMTS1 Is Required at Early Stages of Human Uveal Melanoma Development by Inducing Stemness and Endothelial-Like Features on Tumor Cells
Source: Cancers (Basel). 2020 Mar 27;12(4):801. doi: 10.3390/cancers12040801 (PMC7226337; doi:10.3390/cancers12040801)
Supplement: Supplementary file 1 [file cancers-12-00801-s001.zip]

Archive with 9 entries (8 files):
- cancers-725454-supplementary/
- cancers-725454-supplementary/Supplementary File 1 - Supplementary Figure S1.pdf
- cancers-725454-supplementary/Supplementary File 2 - Supplementary Figure S2.pdf
- cancers-725454-supplementary/Supplementary File 3 - Supplementary Figure S3.pdf
- cancers-725454-supplementary/Supplementary File 4 - Supplementary Figure S4.pdf
- cancers-725454-supplementary/Supplementary File 5 - Supplementary Table S1.xlsx
- cancers-725454-supplementary/Supplementary File 6 - Supplementary Table S2.xlsx
- cancers-725454-supplementary/Supplementary File 7 - Supplementary Table S3.xlsx
- cancers-725454-supplementary/Supplementary File 8 - Supplementary Table S4.xlsx
