# Supplementary material for: Extracellular Protease ADAMTS1 Is Required at Early Stages of Human Uveal Melanoma Development by Inducing Stemness and Endothelial-Like Features on Tumor Cells
Source: Cancers (Basel). 2020 Mar 27;12(4):801. doi: 10.3390/cancers12040801 (PMC7226337; doi:10.3390/cancers12040801)
Supplement: Supplementary file 1 [file cancers-12-00801-s001.zip › cancers-725454-supplementary/Supplementary File 5 - Supplementary Table S1.xlsx]

## Sheet: Supplementary Table S1
Supplementary Table S1. Sequences of used primers for genes of interest.
Genes of interest and their use (qPCR or Sanger sequencing). Genes are classified into four groups: ECM regulation, endothelial-like phenotype, stemness markers and housekeeping genes. Both forward and reverse sequences are indicated.
Use	Gene name	HGNC ID	Forward sequence	Reverse sequence	Role in this work
			(5’-3’)	(5’-3’)
Sanger	ADAMTS1	HGNC:217	CTGCTACGAGCGGTGTCTC	GTGCCGGAGTAGAAGCAGTG	ECM regulation
qPCR			CCCACAGGAACTGGAAGCATA	CCACTGCCGTGGAATTCTG
	CDH5	HGNC:1764	TGGTCACTCTGCAAGACATCAA	TCCTCAACAAACAGAGAGCCCACA	Endothelial-like phenotype
	ENG	HGNC:3349	AACATGCAGATCTGGACCACTGGA	TTGAGGTGTGTCTGGGAGCTTGAA
	EPHA2	HGNC:3386	TCGGACCGAGAGCGAGAA	AGCAGTACCACTTCCTTGCC
	KDR	HGNC:6307	CCACTGGTATTGGCAGTTGGA	CACAAGGGTATGGGTTTGTCACT
	LAMC2	HGNC:6493	GTGGCTCCTGCCAAATTTCT	ACATCATGGGCAGATGGGTG
	TEK	HGNC:11724	TGTGGAGTCAGCTTGCTCCTTTCT	AGAGGCAATGCAGGTGAGAGATGT
	TIE1	HGNC:11809	TGGCTTCTCATGTGGGCCG	GGGTGCGCACGATACGG
	NANOG	HGNC:20857	CCCAAAGGCAAACAACCCACTTCT	AGCTGGGTGGAAGAGAACACAGTT	Stemness markers
	POU5F1	HGNC:9221	CGAGAAGGATGTGGTCCGAG	TGTGCATAGTCGCTGCTTGA
	PROM1	HGNC:9454	AACAGCACCTTGAAGAGCTTGCAC	ACCAAGCACAGAGGGTCATTGAGA
	SOX2	HGNC:11195	GAGAGTGTTTGCAAAAGGGGG	CGCCGCCGATGATTGTTATTA
	ACTB	HGNC:132	GATGGCCACGGCTGCTT	AGGACTCCATGCCCAGGAA	Housekeeping gene
	B2M	HGNC:914	GGACTGGTCTTTCTATCTCTTGT	TCTCGATCCCACTTAACTATCTTG
	RNA18S1	HGNC:44278	CACGGACAGGATTGACAGATT	GCCAGAGTCTCGTTCGTTATC
