# Supplementary material for: Extracellular Protease ADAMTS1 Is Required at Early Stages of Human Uveal Melanoma Development by Inducing Stemness and Endothelial-Like Features on Tumor Cells
Source: Cancers (Basel). 2020 Mar 27;12(4):801. doi: 10.3390/cancers12040801 (PMC7226337; doi:10.3390/cancers12040801)
Supplement: Supplementary file 1 [file cancers-12-00801-s001.zip › cancers-725454-supplementary/Supplementary File 6 - Supplementary Table S2.xlsx]

## Sheet: Supplementary Table S2
Supplementary Table S2. Public gene expression datasets.
GEO ID of the datasets and samples used in this work to determine the differential gene expression between EL+ and EL- cell lines. Cell line names are indicated.
Data set	Sample	Cell line
GSE71161	GSM1828669	MUM-2B
	GSM2399832	MUM-2B
	GSM2399833	MUM-2B
GSE28846	GSM714351	C8161
GSE11812	GSM298629	C8161
GSE9118	GSM230905	C8161
GSE68453	GSM1671969	SK-MEL-28
	GSM1671986	SK-MEL-28
	GSM1672056	SK-MEL-28
GSE111766	GSM3039513	SK-MEL-103
GSE22301	GSM555127	SK-MEL-103
	GSM555128	SK-MEL-147
GSE56309	GSM1358831	HUVECS
	GSM1358832	HUVECS
	GSM1358833	HUVECS
GSE93666	GSM2460242	MUM-2C
GSE28846	GSM714350	MUM-2C
GSE111766	GSM3039510	A-375
	GSM3039516	A-375
	GSM3039517	A-375
	GSM3039518	A-375
GSE68453	GSM1671962	A-375
	GSM1671987	A-375
	GSM1672062	A-375
	GSM1672102	A-375
	GSM1672119	A-375
	GSM1672135	A-375
GSE28846	GSM887016	G-361
GSE122907	GSM3487966	G-361
GSE10843	GSM274684	G-361
GSE8332	GSM206469	G-361
