# Supplementary material for: Extracellular Protease ADAMTS1 Is Required at Early Stages of Human Uveal Melanoma Development by Inducing Stemness and Endothelial-Like Features on Tumor Cells
Source: Cancers (Basel). 2020 Mar 27;12(4):801. doi: 10.3390/cancers12040801 (PMC7226337; doi:10.3390/cancers12040801)
Supplement: Supplementary file 1 [file cancers-12-00801-s001.zip › cancers-725454-supplementary/Supplementary File 7 - Supplementary Table S3.xlsx]

## Sheet: Supplementary Table S3a
Supplementary Table S3. Differently-expressed genes between EL+ and EL- cells and GO enrichment analysis of upregulated genes in EL+ cells.
(a) Differential gene expression analysis revealed a total of 467 differently-expressed genes between EL+ and EL- cells: 47 upregulated (left panel) and 420 downregulated (right panel); (b) GO term ID, description, adjusted p-value and involved genes of the top 10 most significantly enriched GO Biological Process associated with upregulated genes in EL+ cell lines compared with EL-.
a
Up-regulated genes		Down-regulated genes
AADAC		ABCC2	CDH19	EHBP1	GTPBP10	LPL	NSUN5	PRRX1	SLC27A3	TSEN2
ANXA3		ABCF2	CDK5	ELK1	GTPBP3	LRRTM2	NTHL1	PSME4	SLC27A5	TUBB2B
ARMCX1		ACACA	CDKAL1	ELK4	GUF1	LY6E	NUP160	PTN	SLC29A2	TYRO3
ARMCX2		ACADSB	CELSR3	EMG1	GYPC	MAGEA1	OGDHL	PTPN13	SLC39A6	UCHL5
ARNTL2		ACPP	CEP164	EMILIN1	HAPLN1	MAGEA10	OSGEPL1	PTPN3	SLC6A15	UNC13A
ATP8B1		ACTR3B	CEP290	EML4	HBE1	MAGEA11	PACSIN3	PTPRZ1	SLCO3A1	USP21
B3GALNT1		ADD3	CFD	EN2	HEATR1	MAGEA4	PAFAH2	PUS7	SMG1	UST
BASP1		ADORA2B	CGREF1	ENTPD7	HEY2	MAGEB2	PAGE1	RAB17	SNTB1	UTP14A
CDH5		ADSL	CHGB	EPHA3	HIP1	MAGEC2	PAK6	RAB26	SNX10	VGF
CLGN		ALDH5A1	CHL1	ERBB3	HIPK2	MAP2K6	PARN	RAB36	SNX27	VIPR1
DNAJA4		ALDOC	CHM	ERCC4	HOMER1	MAPRE3	PAX9	RAMP1	SOCS3	VPS72
DYSF		ALKBH4	CHRNA5	ERF	HOMER2	MARK2	PAXIP1	RAPGEFL1	SOX10	VSNL1
EFEMP1		ANGPT1	CHSY1	ETV3	HOXA4	MCF2L	PCDHB6	RBBP5	SOX11	WASL
EPAS1		ANP32C	CKB	ETV4	HOXC4	ME2	PCDHB8	RBM28	SOX2	WDR73
FGF5		AP1S1	CLPX	EXOSC5	HOXD13	MFAP2	PCOLCE	REEP1	SOX5	WNT10B
FILIP1L		APOC1	COBL	EYA1	HPCAL4	MOCOS	PCOLCE2	REEP2	SP4	WWTR1
FOXF1		ARHGAP12	COCH	EYA4	HR	MPI	PCYOX1	RFC3	SPATA6	XPO4
FSTL1		ARNT2	COL9A3	EZH2	HS3ST3A1	MPL	PDE3A	RFX3	SSX3	XYLT1
FUT4		ART3	COQ9	F12	HSDL2	MPP6	PDGFRB	RGS16	SSX5	ZDHHC11
G0S2		ATP6V0A4	CORO2A	FABP6	HTR7	MRPL9	PDK3	RIPK4	ST3GAL4	ZDHHC17
GJA1		ATPAF2	CPN1	FCGR2B	ICK	MRPS31	PDK4	RNF125	ST8SIA5	ZFP37
HCLS1		B3GAT1	CPT2	FLG	IFI30	MTAP	PDZD8	RNMT	STK32B	ZFX
HYI		B4GALT6	CRIPT	FLRT3	IGSF3	MTMR4	PEX1	RPGR	STRN	ZMYM5
ICAM2		BAIAP2L2	CRLF3	FOXD3	IL11	MUC1	PFKFB4	RPP25	SV2A	ZNF200
IFI27		BARX1	CSPG4	FRAT2	IL27RA	MX2	PI15	RSAD1	SVEP1	ZNF217
IGFBP1		BCL9	CSPG5	FRMPD4	IL6R	MXD1	PIGA	RUNX3	SYN3	ZNF234
IL6		BMP8B	CTRL	FSD1	IMPA2	MXRA5	PIGH	RXRG	TAF1	ZNF254
LAPTM5		BPNT1	CYB5A	FZD3	ING3	MYH14	PIM2	SAGE1	TAF1A	ZNF257
LOX		BRCA1	CYP27B1	FZD9	IRX5	NAB2	PLA2G7	SARM1	TAGLN3	ZNF26
MICAL2		BYSL	CYP2E1	GABRB3	ISG20L2	NAP1L3	PLTP	SATB2	TBX2	ZNF407
MYL9		C1orf109	DAAM2	GAL	ITGA4	NCAM2	PMM2	SCARB1	TCN1	ZNF426
NID1		C1orf56	DARS2	GALNT3	ITGA7	NCAPG2	PMPCB	SCARB2	TESC	ZNF43
PAX6		C4BPA	DDX47	GATAD1	JAG1	NDN	POLG2	SDAD1	TFAP2B	ZNF493
PDPN		C9orf116	DFFB	GDF11	JAKMIP2	NEFH	POLR3D	SEC14L4	TFCP2	ZNF536
PIGZ		CACNA1D	DHRS2	GLI2	KCNK5	NEFL	POLR3K	SEC23IP	TGFA	ZNF556
PLEK2		CARD9	DHX35	GNE	KIAA0895	NFE2	POR	SEMA3B	TIMP3	ZNF562
PPP1R13L		CASC1	DHX9	GNG4	KIF1A	NGDN	POU2F1	SETBP1	TIPRL	ZNF573
PRSS3		CASQ1	DLL3	GNGT1	KIF3B	NIPSNAP1	POU3F2	SETD6	TMCO1	ZNF589
RHOD		CBLL1	DMBT1	GPD1L	KIF5C	NIT2	PPAT	SKP2	TNNT2	ZNF614
SERPINB2		CBX2	DNAJC12	GPR19	KLF5	NKX2-2	PPFIA1	SLC16A4	TNPO3	ZNF675
SERPINE1		CBX4	DUS4L	GPR3	KRIT1	NKX2-5	PPFIA4	SLC1A3	TPTE	ZNF682
SRGN		CCDC121	DUSP2	GPR37	KYNU	NLGN4X	PPM1E	SLC24A3	TRIM2	ZNF696
STXBP2		CCNE1	EDEM1	GRM8	LCMT2	NMB	PPME1	SLC25A13	TRIM58	ZNF701
TFPI		CD247	EEA1	GRTP1	LDHC	NOLC1	PRAME	SLC25A15	TRIM9	ZNF91
THBD		CD96	EEF1A2	GSPT2	LEF1	NPAS1	PRKAB2	SLC25A20	TRIT1
TNFRSF10D		CDC25A	EFNB3	GSTM4	LETM1	NPL	PRKCD	SLC25A40	TRPV4
UCHL1		CDH12	EGR3	GTF2A1	LHX1	NR4A2	PRKCZ	SLC26A2	TRRAP

## Sheet: Supplementary Table S3b
Supplementary Table S3. Differently-expressed genes between EL+ and EL- cells and GO enrichment analysis of upregulated genes in EL+ cells.
(a) Differential gene expression analysis revealed a total of 467 differently-expressed genes between EL+ and EL- cells: 47 upregulated (left panel) and 420 downregulated (right panel); (b) GO term ID, description, adjusted p-value and involved genes of the top 10 most significantly enriched GO Biological Process associated with upregulated genes in EL+ cell lines compared with EL-.
b
GO term ID	Description	Adjusted p-value	Genes ID
GO:0061041	regulation of wound healing	0.000441975	GJA1	PDPN	SERPINB2	SERPINE1
			TFPI	THBD
GO:0050818	regulation of coagulation	0.000441975	PDPN	SERPINB2	SERPINE1	TFPI
			THBD
GO:1900046	regulation of hemostasis	0.000441975	PDPN	SERPINB2	SERPINE1	TFPI
			THBD
GO:0030198	extracellular matrix organization	0.00194445	FOXF1	ICAM2	IL6	LOX
			NID1	PDPN	SERPINE1
GO:0050817	coagulation	0.00194445	IL6	MYL9	PDPN	SERPINB2
			SERPINE1	TFPI	THBD
GO:0032102	negative regulation of response to external stimulus	0.00203278	CDH5	FOXF1	GJA1	SERPINB2
			SERPINE1	TFPI	THBD
GO:0050878	regulation of body fluid levels	0.00244133	GJA1	IL6	MYL9	PDPN
			SERPINB2	SERPINE1	TFPI	THBD
GO:0043062	extracellular structure organization	0.00313471	FOXF1	ICAM2	IL6	LOX
			NID1	PDPN	SERPINE1
GO:0048568	embryonic organ development	0.00450855	EFEMP1	EPAS1	FOXF1	GJA1
			MICAL2	PAX6	PPP1R13L
GO:0060541	respiratory system development	0.00730312	BASP1	EPAS1	FOXF1	LOX
			PDPN
GO:0010810	regulation of cell-substrate adhesion	0.00846575	FOXF1	NID1	PDPN	RHOD
			SERPINE1
GO:0048747	muscle fiber development	0.0170026	DYSF	LOX	UCHL1
GO:0030858	positive regulation of epithelial cell differentiation	0.0273733	CDH5	PAX6	SERPINE1
GO:0032496	response to lipopolysaccharide	0.0333237	GJA1	IL6	SERPINE1	TFPI
			THBD
GO:0030324	lung development	0.0337149	EPAS1	FOXF1	LOX	PDPN
GO:0031016	pancreas development	0.0363274	FOXF1	IL6	PAX6
GO:0023019	signal transduction involved in regulation of gene expression	0.0380421	FGF5	PAX6
GO:0031589	cell-substrate adhesion	0.0413677	FOXF1	NID1	PDPN	RHOD
			SERPINE1
GO:0031099	regeneration	0.0451695	ANXA3	DYSF	GJA1	IGFBP1
