# Supplementary material for: Extracellular Protease ADAMTS1 Is Required at Early Stages of Human Uveal Melanoma Development by Inducing Stemness and Endothelial-Like Features on Tumor Cells
Source: Cancers (Basel). 2020 Mar 27;12(4):801. doi: 10.3390/cancers12040801 (PMC7226337; doi:10.3390/cancers12040801)
Supplement: Supplementary file 1 [file cancers-12-00801-s001.zip › cancers-725454-supplementary/Supplementary File 8 - Supplementary Table S4.xlsx]

## Sheet: Supplementary Table S4a
Supplementary Table S4. Genes positively correlated with CDH5 and GO enrichment analysis.
(a) List of the 1196 genes from TCGA-UVM project showing a significantly positive correlation (q-value < 0,05) with CDH5 expression. Data were obtained from the cBioPortal Platform; (b) GO term ID, description, adjusted p-value and involved genes of the top 10 most significantly enriched GO Biological Processes associated with positively correlated genes with CDH5 expression.
a
Significant positively correlated genes with CDH5
A4GALT	APLP1	CBFA2T3	CHN1	CYTH4	FAM110D	GDF3	HID1	ITGA11	LRG1	MYF6	ORAI2	PREB	S100A9	SLC45A1	TCF4	TRPV4
AACS	APOBR	CCDC134	CHPF2	CYTIP	FAM124B	GDPGP1	HIGD1B	ITGA5	LRIT2	MYH11	ORMDL2	PREX1	S1PR1	SLC46A3	TCIM	TSC22D3
ABCA4	APOL1	CCDC184	CHRD	CYTOR	FAM131B	GEM	HK1	ITGA7	LRP1	MYL4	OSCAR	PRF1	S1PR3	SLC47A1	TCIRG1	TSPAN17
ABCA7	APOL3	CCL13	CHRNA1	CYYR1	FAM162B	GFRA2	HK3	ITGAL	LRP8	MYL6	OSR2	PRND	S1PR4	SLC4A8	TEAD4	TSPAN18
ABCB6	APOL4	CCL14	CHRNA3	DACT1	FAM163A	GGCX	HKDC1	ITGAX	LRRC17	MYLK	P2RX1	PROCR	S1PR5	SLC50A1	TEK	TSPAN2
ABCB8	AQP1	CCL22	CHST1	DAP	FAM225A	GGT5	HLA-DMB	ITGB2	LRRC20	MYO1F	P2RX4	PRR5L	SAMD14	SLC5A6	TENM4	TSPAN5
ABCB9	AQP3	CCL26	CHST13	DAPP1	FAM225B	GGTLC2	HLA-DOA	ITGB3	LRRC25	MYO1G	P2RY6	PRRX1	SASH3	SLC6A9	TESPA1	TTC39A
ABCC1	ARC	CCL3	CHST15	DCANP1	FAM43A	GIMAP1	HLA-DPA1	ITK	LRRC32	MYOCD	P2RY8	PRSS35	SCHIP1	SLC8A1	TEX261	TTI1
ABCC3	ARF3	CCL4	CHST2	DCLK3	FAM43B	GIMAP4	HLA-DPB1	ITPKA	LRRC4	MYOM3	P3H1	PRSS36	SCN4B	SLC8B1	TGFA	TTYH3
ABCC9	ARHGAP30	CCL4L1	CHST7	DCSTAMP	FAM83B	GIMAP5	HLA-DQA1	JAG2	LRRC55	NAA60	P3H2	PSAP	SCNN1B	SLCO2A1	TGFB1	TUBA1B
ABCG4	ARHGAP6	CCL5	CHTF18	DDAH1	FASLG	GIMAP6	HLA-DQA2	JAM2	LRRN2	NAAA	P4HA2	PSMC4	SCRG1	SLCO2B1	TGFB2	TUBA8
ABI3	ARHGEF15	CCL8	CIB1	DDX39A	FATE1	GIMAP8	HLA-DQB1	JAML	LRSAM1	NACC1	PADI3	PTGDR	SDF4	SLCO3A1	TGM2	TUBB2B
ABLIM3	ARL4C	CCM2L	CIITA	DGCR6	FBLN2	GIPC2	HLA-DQB2	JCAD	LSP1	NACC2	PAEP	PTGER2	SDK2	SLIT3	THAP8	TUBB3
ACAN	ARMC9	CCN1	CKAP4	DGKQ	FBLN5	GJA4	HLA-DRA	JDP2	LSP1P5	NAGK	PANX2	PTGER3	SDS	SMOC2	THBD	TWIST1
ACAP1	ARMH3	CCN2	CLDN11	DGLUCY	FBXO10	GJA5	HLA-DRB1	KANK4	LST1	NCDN	PARVG	PTGIR	SEC14L2	SMTN	THBS1	TYMP
ACE	ARPC2	CCNJL	CLDN5	DHRS3	FCER1G	GJD3	HLA-DRB5	KCNH1	LTB	NCF1	PCARE	PTN	SECTM1	SNAI1	THSD1	TYROBP
ACKR1	ARSA	CCR1	CLEC10A	DHRS9	FCN1	GLA	HLA-DRB6	KCNJ5	LTBR	NCF1B	PCDH1	PTPN5	SEL1L3	SNCAIP	THY1	U2AF2
ACO1	ASGR1	CCR5	CLEC14A	DIPK2B	FCN3	GLI1	HM13	KCNJ8	LTF	NCF2	PCDH12	PTPN6	SELE	SNCG	TIE1	UBA1
ACOT8	ASGR2	CCR7	CLEC1A	DKK1	FCRL3	GLI2	HMOX1	KCNK6	LY6H	NCF4	PCDH17	PTPN7	SELENOW	SNPH	TIFAB	UBTD1
ACOX3	ASIC1	CCRL2	CLEC3B	DKK3	FDPS	GLIPR2	HMX1	KCNMB1	LY86	NCKAP1L	PCED1B	PTPRCAP	SELL	SOCS2	TIGIT	UCP2
ACTA2	ATOX1	CD14	CLEC4G	DLL4	FGD2	GLIS2	HOXA13	KCNN3	LY9	NCLN	PCOLCE	PTPRD	SELPLG	SOCS3	TIMELESS	UNC5A
ACTG2	ATP1A2	CD163	CLIP3	DLST	FGD3	GMFG	HOXB2	KCP	LYPD1	NCS1	PCSK5	PTPRE	SEMA3F	SOX17	TIMP1	UNC5B
ACVRL1	ATP6V0B	CD163L1	CLPB	DLX5	FGR	GMIP	HOXB5	KCTD17	LYZ	NDRG4	PDCD1	PTX3	SEMA3G	SOX18	TIMP4	USHBP1
ADA2	ATP6V0D2	CD180	CMKLR1	DLX6	FILIP1	GMPPA	HOXC13	KDELR3	MAB21L2	NDST1	PDE1A	PURG	SEMA5B	SOX7	TINAGL1	VARS2
ADAM12	B4GALNT1	CD2	CNNM2	DNASE1L3	FILIP1L	GNA14	HOXC4	KDR	MAGED1	NDUFA4L2	PDE2A	PWP2	SEMA6B	SP5	TM4SF1	VASH1
ADAM15	B4GALT1	CD209	CNTN2	DOK1	FKBP1A	GNA15	HOXC5	KIF19	MALL	NEURL1B	PDGFB	PXDN	SEPTIN5	SP6	TM4SF18	VAT1L
ADAM19	B9D2	CD247	COL12A1	DOK2	FLI1	GNGT2	HOXC6	KIR2DL1	MAOB	NFAM1	PDGFRB	PYGM	SERPINA1	SPAAR	TMEM119	VAV1
ADAM23	BAALC	CD248	COL14A1	DOLK	FLOT2	GNLY	HRC	KIR2DL3	MAP1A	NFASC	PDLIM4	QPCTL	SERPINA3	SPARC	TMEM130	VAX1
ADAMTS12	BASP1	CD276	COL15A1	DOLPP1	FLT1	GPBAR1	HRCT1	KLF2	MAP1B	NFE2	PEAK3	QPRT	SERPINE1	SPARCL1	TMEM132E	VCAM1
ADAMTS18	BATF	CD300A	COL18A1	DPP4	FLT3	GPC4	HRH1	KLRB1	MARCH4	NGF	PEAR1	RAB15	SETBP1	SPHK1	TMEM155	VCAN
ADAMTS4	BATF3	CD300C	COL1A1	DPYS	FLT4	GPIHBP1	HS3ST1	KRT18	MARS	NGFR	PECAM1	RAB31	SEZ6	SPHK2	TMEM158	VCP
ADAMTS9	BCAT1	CD300LF	COL26A1	DPYSL3	FLVCR2	GPR162	HS3ST2	LAG3	MARVELD3	NID1	PGF	RAB4B	SFTA1P	SPI1	TMEM163	VIPR1
ADAMTSL1	BCL11B	CD34	COL3A1	DTX1	FN1	GPR20	HSD11B2	LAIR1	MCHR1	NID2	PGM5	RAB5IF	SFXN5	SPN	TMEM176A	VOPP1
ADAMTSL3	BCL3	CD36	COL4A1	DUSP14	FOLR2	GPR37L1	HSPA12B	LAMB1	MECOM	NINJ2	PGP	RABIF	SH2D1B	SPNS2	TMEM176B	VSIG4
ADAP2	BCL6B	CD37	COL4A2	DUSP5	FOXC1	GPR4	HTRA1	LAMB3	MED18	NKG7	PGR	RAI2	SH2D3C	SPOCK2	TMEM184B	VSIR
ADCY2	BGN	CD3D	COL5A1	DYSF	FOXC2	GPR55	HTRA3	LAMC1	MEDAG	NLRP1	PHOSPHO1	RAMP3	SHC1	SPON1	TMEM200A	VSTM4
ADCY4	BHLHE22	CD3E	COL5A2	EBF2	FOXD1	GRAP	ICAM2	LAMTOR2	METRNL	NMNAT2	PIGT	RAP1GAP	SHISA2	SRA1	TMEM214	VTN
ADGRB2	BIN2	CD5	COL5A3	ECE1	FOXF1	GRAP2	ICOSLG	LAPTM5	METTL7B	NNMT	PIK3C2B	RASAL3	SHISA9	SRC	TMEM233	VWA1
ADGRE1	BMP2	CD52	COL6A1	ECM1	FOXG1	GRIN2D	ID1	LAT2	MFNG	NOS2	PIK3CD-AS1	RASGRF2	SHKBP1	SRL	TMEM255B	VWF
ADGRF5	BMP7	CD53	COL6A2	ECM2	FOXI2	GRK5	ID3	LCK	MFSD10	NOS3	PIK3R3	RASGRP2	SHPK	SRRM4	TMEM273	WAS
ADGRL2	BORCS8	CD6	COL6A3	ECRG4	FOXL1	GRM8	IDUA	LCP1	MFSD2A	NOTCH3	PIK3R5	RASL11A	SIGLEC1	ST8SIA1	TMEM37	WDR62
ADGRL3	BRI3BP	CD7	COL8A1	ECSCR	FOXL2	GSN	IGFBP2	LCP2	MGAT3	NOTCH4	PIK3R6	RASL11B	SIGLEC10	STAB1	TMEM52	WFS1
ADGRL4	BRINP2	CD74	COL9A2	EDNRA	FOXL2NB	GSTM5	IGFBP4	LEF1	MGLL	NOVA2	PITX1	RASL12	SIGLEC11	STARD8	TMEM88	WNK2
ADIRF	C10ORF105	CD86	COQ4	EEPD1	FOXRED1	GUCY1A1	IGFLR1	LEFTY2	MICAL2	NPAS1	PKD1L1	RASSF5	SIGLEC12	STC2	TMEM8A	WNT5B
ADORA1	C16ORF54	CD8A	CORO1A	EFHD2	FOXS1	GUCY1B1	IKZF1	LETM1	MILR1	NPNT	PLA2G7	RCAN2	SIGLEC5	STEAP3	TMSB4XP8	XCL2
ADRA1B	C19ORF38	CD8B	COTL1	EFNA3	FPR1	GUSB	IL15RA	LFNG	MLC1	NPR1	PLAC9	RCSD1	SIGLEC7	STEAP4	TMUB1	YIF1A
ADRA2B	C1ORF116	CD93	COX4I2	EFNB2	FPR3	GYS1	IL1B	LGALS1	MMP1	NPR3	PLAU	REM1	SIGLEC9	STON2	TNC	YIF1B
AFAP1L2	C1ORF162	CD96	COX7A1	EGFLAM	FRZB	GZMB	IL1RN	LGALS9	MMP28	NR2E1	PLAUR	RET	SIGMAR1	STRA6	TNFAIP2	ZAP70
AGAP2	C1QA	CDA	CPNE5	EGLN2	FST	GZMH	IL21R	LGI2	MMP9	NR2F1	PLBD2	RFTN1	SIL1	STX4	TNFAIP8L1	ZBTB7B
AGPAT4	C1QB	CDC25B	CPT1C	EIF4E2	FSTL4	GZMK	IL22RA1	LGMN	MMRN2	NR5A2	PLCE1	RGL1	SIRPB2	SULF1	TNFAIP8L2	ZBTB7C
AIF1	C1QC	CDC42EP2	CPXM1	ELMO1	FTH1	H19	IL2RB	LHB	MN1	NRARP	PLEK	RGN	SIT1	SULF2	TNFAIP8L3	ZDHHC12
AIFM2	C1QTNF2	CDCP1	CPZ	ELN	FTL	HAGH	IL2RG	LHFPL6	MORN3	NREP	PLEKHB1	RGS16	SIX1	SURF4	TNFRSF11B	ZFHX4
AKR1C3	C2CD4B	CDH11	CRAT	EMX2	FUT7	HAVCR2	IL32	LHX6	MPEG1	NRGN	PLEKHG2	RGS5	SIX2	SUSD2	TNFRSF1A	ZFP36
ALDH16A1	C3AR1	CDH13	CREB3	EMX2OS	FZD8	HBA1	IL3RA	LILRA1	MPP2	NRP1	PLEKHG6	RHBDD2	SKAP1	SVEP1	TNFRSF1B	ZFPM2
ALDH4A1	C4A	CDH23	CREB3L1	EN2	G0S2	HBA2	IL4I1	LILRA3	MPV17L2	NRSN2	PLEKHO1	RHBDD3	SKIDA1	SYNDIG1	TNFRSF21	ZHX3
ALOX15B	C4ORF48	CDH6	CRIP1	ENG	G6PC3	HBB	IL6	LILRA4	MPZL2	NTMT1	PLVAP	RHBDL2	SKIV2L	SYNPO2	TNFRSF4	ZNF366
ALPK3	C5AR1	CDHR1	CRISPLD2	EPAS1	GABRG3	HCK	INA	LILRA5	MRC2	NTN1	PLXDC1	RHOB	SLA	SYT12	TNFRSF8	ZNF385A
ANGPT2	C9ORF50	CDK16	CRYBG1	EPB41L1	GALNT10	HCLS1	INHBB	LILRA6	MRO	NTNG2	PLXNA4	RIMS1	SLA2	SYTL4	TNFSF10	ZNF467
ANGPTL4	CA12	CDK5	CSF1R	EPHA4	GALNT15	HCST	INMT	LILRB2	MROH1	NTRK3	PMEPA1	RNASE6	SLAMF6	SYTL5	TOX2	ZNF576
ANK1	CA14	CDK5R2	CSF2RB	EPHB2	GALNT16	HDAC3	INPP5D	LILRB4	MRPS11	NUAK1	PNKP	RNPEPL1	SLAMF8	TACSTD2	TP53I11	ZNF683
ANKRD35	CABP1	CDK5RAP1	CSF3R	ERG	GALNT5	HDGF	INPPL1	LILRB5	MRVI1	NUAK2	PODNL1	ROBO4	SLC16A8	TAGLN	TP53INP2
ANO1	CACNA1C	CDK9	CSRP2	ERICH4	GAS2L1	HECW1	IRAK1	LIMS3	MS4A4A	NUDT16L1	PODXL	ROGDI	SLC19A1	TAL1	TPO
ANO7	CALHM2	CDR2L	CST7	ESAM	GASK1B	HECW2	IRF1	LINC02381	MSRB3	NUMBL	POMT1	ROR2	SLC22A18	TAOK2	TPPP3
ANPEP	CALHM5	CEACAM21	CTSA	EXOC3L1	GATA2	HEG1	IRF5	LMAN2	MSX1	OAF	POR	RPS6KA2	SLC27A4	TARS2	TPST2
AOAH	CAMK1G	CEBPA	CTSW	EXOC3L2	GATA3	HEPH	IRF8	LMO2	MTCL1	OAS2	PPIC	RRAD	SLC29A4	TBC1D10A	TRAM2
AOC3	CAPG	CES1	CXCL10	EYA1	GATA5	HES5	IRX1	LMOD1	MTG1	OIT3	PPIF	RTN1	SLC35F6	TBC1D10C	TRIL
AP2A1	CAPN11	CFI	CXCL12	F2R	GATA6	HEXA	ISG15	LOC341056	MX2	OLFML1	PPP1R14A	RTN4R	SLC36A1	TBC1D2	TRIM32
AP2S1	CARNS1	CFP	CXCR1	F2RL3	GBA	HEY2	ISLR2	LOC606724	MXRA5	OLFML2B	PRDM1	RUNX1	SLC38A3	TBX15	TRPC4
APBB1IP	CASC10	CHAC1	CXCR2	FABP3	GBAP1	HEYL	ISOC2	LONRF3	MXRA8	OLFML3	PRDM16	RUNX2	SLC39A1	TBX21	TRPC6
APLN	CASP10	CHI3L1	CXCR3	FAM107A	GBP4	HGD	ITGA1	LOXL2	MYCN	OPCML	PRDM16-DT	S100A4	SLC43A2	TBX3	TRPM2
APLNR	CASQ2	CHI3L2	CYP2S1	FAM110A	GBX2	HIC1	ITGA10	LPCAT1	MYCT1	OR51E1	PRDM8	S100A8	SLC44A2	TBXAS1	TRPM4

## Sheet: Supplementary Table S4b
Supplementary Table S4. Genes positively correlated with CDH5 and GO enrichment analysis.
(a) List of the 1196 genes from TCGA-UVM project showing a significantly positive correlation (q-value < 0,05) with CDH5 expression. Data were obtained from the cBioPortal Platform; (b) GO term ID, description, adjusted p-value and involved genes of the top 10 most significantly enriched GO Biological Processes associated with positively correlated genes with CDH5 expression.
b
GO term ID	Description	Adjusted p-value	Genes ID
GO:0030198	extracellular matrix organization	5.01605e-30	ACAN	CCN1	COL4A2	CREB3L1	FN1	ITGA11	LAMB1	MYH11	PXDN	THBS1	VWA1
			ADAM12	CCN2	COL5A1	CRISPLD2	FOXC1	ITGA5	LAMB3	NID1	SERPINE1	TIMP1	VWF
			ADAM15	COL12A1	COL5A2	DPP4	FOXC2	ITGA7	LAMC1	NID2	SMOC2	TNC
			ADAM19	COL14A1	COL5A3	ECM2	FOXF1	ITGAL	LCP1	NPNT	SPARC	TNFRSF11B
			ADAMTS4	COL15A1	COL6A1	EGFLAM	HTRA1	ITGAX	LOXL2	NR2E1	SPOCK2	TNFRSF1A
			ADAMTS9	COL18A1	COL6A2	ELN	ICAM2	ITGB2	LRP1	PDGFB	SULF1	TNFRSF1B
			B4GALT1	COL1A1	COL6A3	ENG	IL6	ITGB3	MMP1	PECAM1	SULF2	VCAM1
			BCL3	COL3A1	COL8A1	FBLN2	ITGA1	JAM2	MMP28	POMT1	TGFB1	VCAN
			BGN	COL4A1	COL9A2	FBLN5	ITGA10	KDR	MMP9	PTX3	TGFB2	VTN
GO:0043062	extracellular structure organization	1.25223e-29	ABCA7	BGN	COL18A1	COL6A2	ELN	HTRA1	ITGAX	LOXL2	NR2E1	SPARC	TNFRSF11B
			ACAN	BMP7	COL1A1	COL6A3	ENG	ICAM2	ITGB2	LRP1	PDGFB	SPOCK2	TNFRSF1A
			ADAM12	CCN1	COL3A1	COL8A1	FBLN2	IL6	ITGB3	MMP1	PECAM1	SULF1	TNFRSF1B
			ADAM15	CCN2	COL4A1	COL9A2	FBLN5	ITGA1	JAM2	MMP28	PLA2G7	SULF2	VCAM1
			ADAM19	CD34	COL4A2	CREB3L1	FN1	ITGA10	KDR	MMP9	POMT1	TGFB1	VCAN
			ADAMTS4	CD36	COL5A1	CRISPLD2	FOXC1	ITGA11	LAMB1	MYH11	PTX3	TGFB2	VTN
			ADAMTS9	COL12A1	COL5A2	DPP4	FOXC2	ITGA5	LAMB3	NID1	PXDN	THBS1	VWA1
			B4GALT1	COL14A1	COL5A3	ECM2	FOXF1	ITGA7	LAMC1	NID2	SERPINE1	TIMP1	VWF
			BCL3	COL15A1	COL6A1	EGFLAM	GPIHBP1	ITGAL	LCP1	NPNT	SMOC2	TNC
GO:0050900	leukocyte migration	3.33481e-26	ADORA1	CCL3	CD34	CXCR2	GATA3	ITGAL	MMP28	PTN	SERPINE1	TGFB1	XCL2
			AIF1	CCL4	CD74	CXCR3	HCK	ITGAX	MYO1G	PTPN6	SHC1	TGFB2	ZAP70
			ANGPT2	CCL4L1	CMKLR1	DOK2	HMOX1	ITGB2	NCKAP1L	RET	SLAMF8	THBD
			B4GALT1	CCL5	COL1A1	DYSF	HRH1	ITGB3	P2RX4	ROR2	SLC16A8	THBS1
			C3AR1	CCL8	CORO1A	ECM1	IL1B	JAM2	PDGFB	S100A8	SLC8B1	THY1
			C5AR1	CCR1	CREB3	ESAM	IL1RN	JAML	PECAM1	S100A9	SPN	TRPM2
			CCL13	CCR5	CSF3R	FCER1G	IL6	LCK	PGF	S1PR1	SPNS2	TRPM4
			CCL14	CCR7	CXCL10	FLT1	INPP5D	LGALS9	PLA2G7	SELE	SRC	TRPV4
			CCL22	CD2	CXCL12	FN1	ITGA1	LGMN	PLVAP	SELL	TBX21	VAV1
			CCL26	CD300A	CXCR1	FUT7	ITGA5	MMP1	PREX1	SELPLG	TEK	VCAM1
GO:0006874	cellular calcium ion homeostasis	1.20309e-14	ADORA1	CASQ2	CCR5	CMKLR1	EDNRA	FPR3	HRC	P2RX1	PTGER3	S1PR4	THY1
			ADRA1B	CCL13	CCR7	CORO1A	F2R	GATA2	KCTD17	P2RX4	PTGIR	SLC8A1	TRPC4
			APLNR	CCL14	CCRL2	CXCL10	F2RL3	GNA15	LCK	P2RY6	PTPN6	SLC8B1	TRPC6
			ATP1A2	CCL3	CD36	CXCL12	FASLG	GPR20	LETM1	P2RY8	RAMP3	STC2	TRPM2
			C3AR1	CCL5	CD52	CXCR1	FATE1	GPR4	LRP1	PLCE1	RGN	TCIRG1	TRPM4
			C5AR1	CCL8	CDH23	CXCR2	FKBP1A	GPR55	MCHR1	PTGDR	S1PR1	TGFB1	TRPV4
			CACNA1C	CCR1	CDK5	CXCR3	FPR1	GRIN2D	NCS1	PTGER2	S1PR3	TGM2	WFS1
GO:0050920	regulation of chemotaxis	4.66227e-14	AIF1	CCL3	CD74	CXCL12	KDR	NRP1	PGF	SEMA3F	SLAMF8	THBS1
			ANGPT2	CCL4	CDH13	CXCR2	LGALS9	NTRK3	PLA2G7	SEMA3G	SLC8B1	TRPV4
			C3AR1	CCL5	CMKLR1	DYSF	LGMN	P2RX4	PLXNA4	SEMA5B	SMOC2	TUBB2B
			C5AR1	CCR1	CREB3	EFNB2	MMP28	PDGFB	PTN	SEMA6B	STX4	XCL2
			CCL26	CCR7	CXCL10	IL6	NCKAP1L	PDGFRB	S1PR1	SERPINE1	TGFB1
GO:0001655	urogenital system development	6.06149e-13	ACE	BMP7	EMX2	FOXD1	GLIS2	MAGED1	NRP1	PGF	SIX1	TACSTD2
			ACTA2	CD34	EPHA4	FOXF1	GPR4	MMP9	OSR2	PLCE1	SIX2	TEK
			ALOX15B	COL4A1	EPHB2	GATA2	HES5	MYOCD	PCSK5	PODXL	SOX17	TGFB1
			ANGPT2	CRIP1	EYA1	GATA3	HEYL	NID1	PDGFB	PSAP	STRA6	TGFB2
			BASP1	CXCR2	FOXC1	GLI1	ID3	NOTCH3	PDGFRB	RET	SULF1	TNC
			BMP2	EFNB2	FOXC2	GLI2	IRX1	NPNT	PECAM1	RGN	SULF2	WFS1
GO:0002446	neutrophil mediated immunity	2.21777e-12	ACE	C5AR1	CFP	CXCR2	FTL	IL6	LILRB2	NFAM1	PSAP	SELL	TBC1D10C
			ADA2	CD14	CHI3L1	DNASE1L3	GLA	ITGAL	LPCAT1	NFASC	PTPN6	SERPINA1	TCIRG1
			ANPEP	CD300A	CKAP4	FCER1G	GMFG	ITGAX	LRG1	OSCAR	PTX3	SERPINA3	TNFRSF1B
			ARSA	CD36	COTL1	FCN1	GSN	ITGB2	LTF	P2RX1	RAB31	SIGLEC5	TRPM2
			B4GALT1	CD53	CRISPLD2	FGR	GUSB	LAIR1	LYZ	PECAM1	RAB4B	SIGLEC9	TYROBP
			BIN2	CD93	CTSA	FPR1	HBB	LAMTOR2	MMP9	PLAU	S100A8	SLC44A2	VCP
			C3AR1	CDA	CXCR1	FTH1	HK3	LILRA3	NCKAP1L	PLAUR	S100A9	SURF4
GO:0045765	regulation of angiogenesis	3.42698e-12	ACVRL1	APLNR	CIB1	DLL4	FLT1	HMOX1	ITGB2	NGFR	PIK3R6	SPARC	THBS1
			ADAM12	AQP1	COL4A2	ECM1	FOXC1	ID1	JCAD	NOS3	PTN	SPHK1	TIE1
			ADAMTS9	C3AR1	CREB3L1	ECSCR	FOXC2	IL1B	KDR	NPR1	RHOB	STAB1	TWIST1
			ADGRB2	C5AR1	CXCL10	EFNA3	GATA2	IL6	KLF2	NR2E1	RUNX1	SULF1	VASH1
			ANGPT2	CD34	CXCR2	ENG	GATA6	ITGA5	LRG1	NRP1	SERPINE1	TEK
			ANGPTL4	CHI3L1	DDAH1	FASLG	GPR4	ITGAX	MMRN2	PGF	SMOC2	TGFB2
GO:0072001	renal system development	2.05414e-11	ACE	BMP7	EMX2	FOXD1	GPR4	MAGED1	NPNT	PDGFRB	RET	STRA6	TGFB1
			ACTA2	CD34	EPHA4	FOXF1	HES5	MMP9	NRP1	PECAM1	RGN	SULF1	TGFB2
			ANGPT2	COL4A1	EYA1	GATA3	HEYL	MYOCD	OSR2	PGF	SIX1	SULF2	WFS1
			BASP1	CXCR2	FOXC1	GLI2	ID3	NID1	PCSK5	PLCE1	SIX2	TACSTD2
			BMP2	EFNB2	FOXC2	GLIS2	IRX1	NOTCH3	PDGFB	PODXL	SOX17	TEK
GO:0070374	positive regulation of ERK1 and ERK2 cascade	2.85193e-11	ABCA7	CCL14	CCL4	CCN2	CD74	F2R	GLIPR2	LGALS9	NRP1	RAMP3	TGFB1
			BMP2	CCL22	CCL4L1	CCR1	CHI3L1	FLT1	GPR55	LRP1	P2RY6	SHC1	TNFAIP8L3
			C5AR1	CCL26	CCL5	CCR7	CIB1	FLT3	HAVCR2	NDRG4	PDGFB	SRC	TRPV4
			CCL13	CCL3	CCL8	CD36	CSF1R	FLT4	KDR	NPNT	PDGFRB	TEK	XCL2
